# Supplementary material for: IVUS-optimized sequential rotational atherectomy with IABP support for severely calcified unprotected left main disease: a systematic integration strategy: a case report
Source: Eur Heart J Case Rep. 2026 Apr 25;10(5):ytag294. doi: 10.1093/ehjcr/ytag294 (PMC13188154; doi:10.1093/ehjcr/ytag294)
Supplement: ytag294_Supplementary_Data [file ytag294_supplementary_data.zip]

Archive with 17 entries (17 files):
- video4.wmv
- video5.mp4
- video6.mp4
- video7.mp4
- video8.mp4
- video9.mp4
- video10.wmv
- video11.mp4
- video12.wmv
- video13.mp4
- Supplementary Figure 1.jpg
- Supplementary Figure 2.jpg
- Supplementary Figure 3.jpg
- Supplementary Figure 4.jpg
- video1.mp4
- video2.mp4
- video3.mp4
